# Supplementary material for: pYtags enable spatiotemporal measurements of receptor tyrosine kinase signaling in living cells
Source: eLife. 2023 May 22;12:e82863. doi: 10.7554/eLife.82863 (PMC10202457; doi:10.7554/eLife.82863)
Supplement: Figure 1—source data 1. [file elife-82863-fig1-data1.zip]

Archive with 12 entries (11 files):
- Figure 1 - source data 1/
- Figure 1 - source data 1/.DS_Store
- Figure 1 - source data 1/blot #1 actin.tif
- Figure 1 - source data 1/blot #1 EGFR.tif
- Figure 1 - source data 1/blot #2 actin.tif
- Figure 1 - source data 1/blot #2 EGFR.tif
- Figure 1 - source data 1/blot #3 actin.tif
- Figure 1 - source data 1/blot #3 EGFR.tif
- Figure 1 - source data 1/desktop.ini
- Figure 1 - source data 1/Figure 1 - source data 1 (blot #1).pdf
- Figure 1 - source data 1/Figure 1 - source data 1 (blot #2).pdf
- Figure 1 - source data 1/Figure 1 - source data 1 (blot #3).pdf
