# Supplementary material for: pYtags enable spatiotemporal measurements of receptor tyrosine kinase signaling in living cells
Source: eLife. 2023 May 22;12:e82863. doi: 10.7554/eLife.82863 (PMC10202457; doi:10.7554/eLife.82863)
Supplement: Figure 6—source data 1. [file elife-82863-fig6-data1.zip]

Archive with 4 entries (3 files):
- Figure 6 - source data 1/
- Figure 6 - source data 1/2022-0805-111345.tif
- Figure 6 - source data 1/desktop.ini
- Figure 6 - source data 1/Figure 6 - source data 1.pdf
