# Supplementary material for: pYtags enable spatiotemporal measurements of receptor tyrosine kinase signaling in living cells
Source: eLife. 2023 May 22;12:e82863. doi: 10.7554/eLife.82863 (PMC10202457; doi:10.7554/eLife.82863)
Supplement: Figure 6—source data 2. [file elife-82863-fig6-data2.zip]

Archive with 5 entries (4 files):
- Figure 6 - source data 2/
- Figure 6 - source data 2/.DS_Store
- Figure 6 - source data 2/2022_07_23_pYtagCRISPR.tif
- Figure 6 - source data 2/desktop.ini
- Figure 6 - source data 2/Figure 6 - source data 2.pdf
